# Supplementary material for: Genomic Island-Encoded Diguanylate Cyclase from Vibrio alginolyticus Regulates Biofilm Formation and Motility in Pseudoalteromonas
Source: Microorganisms. 2023 Nov 8;11(11):2725. doi: 10.3390/microorganisms11112725 (PMC10672970; doi:10.3390/microorganisms11112725)
Supplement: Supplementary file 1 [file microorganisms-11-02725-s001.zip]

Archive with 1 entries (1 files):
- microorganisms-2674109-supplementary.xlsx
