# Supplementary material for: Genomic Island-Encoded Diguanylate Cyclase from Vibrio alginolyticus Regulates Biofilm Formation and Motility in Pseudoalteromonas
Source: Microorganisms. 2023 Nov 8;11(11):2725. doi: 10.3390/microorganisms11112725 (PMC10672970; doi:10.3390/microorganisms11112725)
Supplement: Supplementary file 1 [file microorganisms-11-02725-s001.zip › microorganisms-2674109-supplementary.xlsx]

## Sheet: 43201 GGDEF
Dataset 1. GGDEF domain-containing proteins in Pp43201. The GGDEF-containg proteins were predicted using eggNOG-mapper (http://eggnog-mapper.embl.de/) and the PFAMs of each protein were also included.
protein_id	seed_ortholog	evalue	score	eggNOG_OGs	max_annot_lvl	COG_category	Description	PFAMs
USD27164.1	1117314.PCIT_09259	1.61e-222	654.0	COG5001@1|root,COG5001@2|Bacteria,1PV95@1224|Proteobacteria,1RRN3@1236|Gammaproteobacteria,2Q068@267888|Pseudoalteromonadaceae	1236|Gammaproteobacteria	T	signal transduction protein containing a membrane domain, an EAL and a GGDEF domain	7TMR-DISMED2,7TMR-DISM_7TM,EAL,GGDEF
USD27275.1	1117318.PRUB_00235	6.19e-200	557.0	COG2199@1|root,COG3706@2|Bacteria,1MZV7@1224|Proteobacteria,1RPR0@1236|Gammaproteobacteria,2PZSZ@267888|Pseudoalteromonadaceae	1236|Gammaproteobacteria	T	COG2199 FOG GGDEF domain	GGDEF,PAS,PAS_4
USD27424.1	1117314.PCIT_05784	2.63e-137	397.0	COG2199@1|root,COG3706@2|Bacteria,1MZV7@1224|Proteobacteria,1S2ZF@1236|Gammaproteobacteria,2Q5JE@267888|Pseudoalteromonadaceae	1236|Gammaproteobacteria	T	diguanylate cyclase	GGDEF
USD27525.1	1117314.PCIT_21144	0.0	1426.0	COG5001@1|root,COG5001@2|Bacteria,1MU2C@1224|Proteobacteria,1RM8A@1236|Gammaproteobacteria,2Q1JG@267888|Pseudoalteromonadaceae	1236|Gammaproteobacteria	T	signal transduction protein containing a membrane domain, an EAL and a GGDEF domain	EAL,GGDEF,HAMP,PAS_9,dCache_1
USD27607.1	1117318.PRUB_22260	0.0	1147.0	COG5001@1|root,COG5001@2|Bacteria,1MU2C@1224|Proteobacteria,1RM8A@1236|Gammaproteobacteria,2Q0YB@267888|Pseudoalteromonadaceae	1236|Gammaproteobacteria	T	COG2199 FOG GGDEF domain	EAL,GAF,GAF_2,GGDEF,PAS_9
USD27705.1	1117314.PCIT_01810	1.87e-187	542.0	COG2199@1|root,COG2199@2|Bacteria,1R4JZ@1224|Proteobacteria,1RW5E@1236|Gammaproteobacteria,2Q0U1@267888|Pseudoalteromonadaceae	1236|Gammaproteobacteria	T	diguanylate cyclase	GGDEF,PAS,PAS_8
USD27766.1	1117314.PCIT_21659	0.0	1380.0	COG2199@1|root,COG3292@1|root,COG3292@2|Bacteria,COG3706@2|Bacteria,1R7HC@1224|Proteobacteria,1RQCR@1236|Gammaproteobacteria,2PZG0@267888|Pseudoalteromonadaceae	1236|Gammaproteobacteria	T	periplasmic ligand-binding sensor domain	GGDEF,Reg_prop,Y_Y_Y
USD27835.1	1117314.PCIT_02135	3.45e-226	631.0	COG2199@1|root,COG3706@2|Bacteria,1MXBG@1224|Proteobacteria,1RNJA@1236|Gammaproteobacteria,2Q0WF@267888|Pseudoalteromonadaceae	1236|Gammaproteobacteria	T	COG3706 Response regulator containing a CheY-like receiver domain and a GGDEF domain	GGDEF,Response_reg
USD27858.1	1117314.PCIT_12804	1.04e-96	294.0	COG2199@1|root,COG3706@2|Bacteria,1R7HC@1224|Proteobacteria,1RMA9@1236|Gammaproteobacteria,2Q1KV@267888|Pseudoalteromonadaceae	1236|Gammaproteobacteria	T	COG3706 Response regulator containing a CheY-like receiver domain and a GGDEF domain	GGDEF,Response_reg
USD27893.1	1117314.PCIT_16590	0.0	1179.0	COG5001@1|root,COG5001@2|Bacteria,1MU2C@1224|Proteobacteria,1RM8A@1236|Gammaproteobacteria,2PZM6@267888|Pseudoalteromonadaceae	1236|Gammaproteobacteria	T	signal transduction protein containing a membrane domain, an EAL and a GGDEF domain	EAL,GGDEF,PAS_3,PAS_9,Reg_prop,Y_Y_Y
USD27921.1	1117314.PCIT_21821	0.0	1061.0	COG2199@1|root,COG2200@1|root,COG2199@2|Bacteria,COG2200@2|Bacteria,1MUQV@1224|Proteobacteria,1RN0Q@1236|Gammaproteobacteria,2PZD7@267888|Pseudoalteromonadaceae	1236|Gammaproteobacteria	T	signal transduction protein containing a membrane domain, an EAL and a GGDEF domain	EAL,GGDEF,LapD_MoxY_N
USD28053.1	1216007.AOPM01000047_gene2371	1.42e-203	575.0	COG2199@1|root,COG3706@2|Bacteria,1MXBG@1224|Proteobacteria,1RNJA@1236|Gammaproteobacteria,2Q01E@267888|Pseudoalteromonadaceae	1236|Gammaproteobacteria	T	COG3706 Response regulator containing a CheY-like receiver domain and a GGDEF domain	GGDEF,Response_reg
USD28113.1	1117318.PRUB_06055	0.0	1276.0	COG5001@1|root,COG5001@2|Bacteria,1MU2C@1224|Proteobacteria,1RM8A@1236|Gammaproteobacteria,2PZYD@267888|Pseudoalteromonadaceae	1236|Gammaproteobacteria	T	COG2199 FOG GGDEF domain	CBS,EAL,GGDEF,PAS,PAS_4,PAS_9
USD28123.1	1117318.PRUB_06120	0.0	908.0	COG2199@1|root,COG2200@1|root,COG2199@2|Bacteria,COG2200@2|Bacteria,1MVJY@1224|Proteobacteria,1RRCA@1236|Gammaproteobacteria,2Q12S@267888|Pseudoalteromonadaceae	1236|Gammaproteobacteria	T	COG2200 FOG EAL domain	CBS,EAL,GGDEF
USD28130.1	1117318.PRUB_06155	0.0	1262.0	COG5001@1|root,COG5001@2|Bacteria,1MU2C@1224|Proteobacteria,1RM8A@1236|Gammaproteobacteria,2Q173@267888|Pseudoalteromonadaceae	1236|Gammaproteobacteria	T	COG2199 FOG GGDEF domain	EAL,GGDEF,PAS,PAS_3,PAS_4,PAS_9,Response_reg
USD28185.1	1117318.PRUB_10967	0.0	1033.0	COG5001@1|root,COG5001@2|Bacteria,1MU2C@1224|Proteobacteria,1RM8A@1236|Gammaproteobacteria,2Q0SH@267888|Pseudoalteromonadaceae	1236|Gammaproteobacteria	T	HAMP domain GGDEF domain EAL	EAL,GGDEF,HAMP,dCache_3
USD28226.1	1117314.PCIT_16795	0.0	1028.0	COG5001@1|root,COG5001@2|Bacteria,1MUNI@1224|Proteobacteria,1RRUX@1236|Gammaproteobacteria,2Q0PF@267888|Pseudoalteromonadaceae	1236|Gammaproteobacteria	T	COG3437 Response regulator containing a CheY-like receiver domain and an HD-GYP domain	DUF3369,EAL,GGDEF,Response_reg
USD28369.1	1117318.PRUB_09604	2.96e-135	394.0	COG2199@1|root,COG3706@2|Bacteria,1N5JD@1224|Proteobacteria,1S0E0@1236|Gammaproteobacteria,2Q0CE@267888|Pseudoalteromonadaceae	1236|Gammaproteobacteria	T	COG2199 FOG GGDEF domain	GGDEF
USD28378.1	1117314.PCIT_00175	1.07e-190	557.0	COG2199@1|root,COG3706@2|Bacteria,1MWHH@1224|Proteobacteria,1RRU7@1236|Gammaproteobacteria,2PZQ7@267888|Pseudoalteromonadaceae	1236|Gammaproteobacteria	T	COG2199 FOG GGDEF domain	7TMR-DISMED2,7TMR-DISM_7TM,GGDEF
USD28382.1	931626.Awo_c20180	5.5e-34	140.0	COG2199@1|root,COG5002@1|root,COG3706@2|Bacteria,COG5002@2|Bacteria,1V9Y7@1239|Firmicutes,24A8B@186801|Clostridia,25YPZ@186806|Eubacteriaceae	186801|Clostridia	T	diguanylate cyclase	GGDEF,PAS_9
USD28605.1	1117314.PCIT_19029	2.48e-127	376.0	COG2199@1|root,COG3706@2|Bacteria,1R9Z4@1224|Proteobacteria,1RNSX@1236|Gammaproteobacteria,2PZRW@267888|Pseudoalteromonadaceae	1236|Gammaproteobacteria	T	diguanylate cyclase	GGDEF
USD28777.1	1117314.PCIT_07249	0.0	1228.0	COG2203@1|root,COG5001@1|root,COG2203@2|Bacteria,COG5001@2|Bacteria,1MU2C@1224|Proteobacteria,1RM8A@1236|Gammaproteobacteria,2PZNS@267888|Pseudoalteromonadaceae	1236|Gammaproteobacteria	T	GGDEF domain	CHASE4,EAL,GAF_2,GGDEF
USD28808.1	1117314.PCIT_18614	0.0	907.0	COG5001@1|root,COG5001@2|Bacteria,1R8CN@1224|Proteobacteria,1S1IF@1236|Gammaproteobacteria,2Q1QC@267888|Pseudoalteromonadaceae	1236|Gammaproteobacteria	T	signal transduction protein containing a membrane domain, an EAL and a GGDEF domain	EAL,GGDEF
USD28892.1	1117314.PCIT_17817	1.61e-193	561.0	COG5001@1|root,COG5001@2|Bacteria,1R4GV@1224|Proteobacteria,1RMTP@1236|Gammaproteobacteria,2Q011@267888|Pseudoalteromonadaceae	1236|Gammaproteobacteria	T	signal transduction protein containing a membrane domain, an EAL and a GGDEF domain	EAL,GGDEF
USD28980.1	1117318.PRUB_21777	8e-231	676.0	COG5001@1|root,COG5001@2|Bacteria,1MU2C@1224|Proteobacteria,1RM8A@1236|Gammaproteobacteria,2Q01G@267888|Pseudoalteromonadaceae	1236|Gammaproteobacteria	T	Putative diguanylate phosphodiesterase	EAL,GGDEF,HAMP,PAS_4,PAS_8,PAS_9,SBP_bac_3
USD29137.1	1117314.PCIT_07362	5.31e-201	585.0	COG0643@1|root,COG5001@1|root,COG0643@2|Bacteria,COG5001@2|Bacteria,1R4H0@1224|Proteobacteria,1RS9G@1236|Gammaproteobacteria,2Q0RD@267888|Pseudoalteromonadaceae	1236|Gammaproteobacteria	NT	signal transduction protein containing a membrane domain, an EAL and a GGDEF domain	EAL,GGDEF
USD29139.1	1117314.PCIT_07352	1.79e-149	431.0	COG2199@1|root,COG3706@2|Bacteria,1MZV7@1224|Proteobacteria,1RSJI@1236|Gammaproteobacteria,2PZR5@267888|Pseudoalteromonadaceae	1236|Gammaproteobacteria	T	diguanylate cyclase	GAF,GGDEF
USD29220.1	1117314.PCIT_06395	5.16e-88	273.0	COG2199@1|root,COG2199@2|Bacteria,1RDMU@1224|Proteobacteria,1RY8G@1236|Gammaproteobacteria,2PZZD@267888|Pseudoalteromonadaceae	1236|Gammaproteobacteria	T	COG2199 FOG GGDEF domain	GGDEF
USD29250.1	1117314.PCIT_06370	2.94e-122	360.0	COG2199@1|root,COG3706@2|Bacteria,1QX33@1224|Proteobacteria,1RS1B@1236|Gammaproteobacteria,2Q1IZ@267888|Pseudoalteromonadaceae	1236|Gammaproteobacteria	T	Domain present in phytochromes and cGMP-specific phosphodiesterases.	GAF,GAF_2,GGDEF
USD29270.1	1117318.PRUB_21333	0.0	1606.0	COG5001@1|root,COG5001@2|Bacteria,1MU2C@1224|Proteobacteria,1RM8A@1236|Gammaproteobacteria,2Q09Q@267888|Pseudoalteromonadaceae	1236|Gammaproteobacteria	T	signal transduction protein containing a membrane domain, an EAL and a GGDEF domain	EAL,GGDEF,PAS,PAS_3,PAS_4,PAS_8,PAS_9,Reg_prop,Y_Y_Y
USD29510.1	1117314.PCIT_09444	1.94e-181	534.0	COG2199@1|root,COG3706@2|Bacteria,1QZ18@1224|Proteobacteria,1T3ZM@1236|Gammaproteobacteria,2Q1UU@267888|Pseudoalteromonadaceae	1236|Gammaproteobacteria	T	diguanylate cyclase	GGDEF
USD30093.1	1117318.PRUB_03476	0.0	1048.0	COG5001@1|root,COG5001@2|Bacteria,1MU2C@1224|Proteobacteria,1RM8A@1236|Gammaproteobacteria,2Q0WZ@267888|Pseudoalteromonadaceae	1236|Gammaproteobacteria	T	GGDEF domain	EAL,GGDEF,PAS_9
USD30117.1	1117318.PRUB_05126	0.0	1014.0	COG5001@1|root,COG5001@2|Bacteria,1MU2C@1224|Proteobacteria,1RM8A@1236|Gammaproteobacteria,2Q0WZ@267888|Pseudoalteromonadaceae	1236|Gammaproteobacteria	T	GGDEF domain	5TM-5TMR_LYT,EAL,GGDEF,PAS_3,PAS_9,dCache_1
USD30127.1	1515746.HR45_01580	3.82e-132	395.0	COG2199@1|root,COG3452@1|root,COG2199@2|Bacteria,COG3452@2|Bacteria,1R4NG@1224|Proteobacteria,1S0XZ@1236|Gammaproteobacteria,2QA77@267890|Shewanellaceae	1236|Gammaproteobacteria	T	CHASE	CHASE,GGDEF,PAS_4
USD30144.1	1117314.PCIT_08318	3.52e-146	427.0	COG5001@1|root,COG5001@2|Bacteria,1N17Z@1224|Proteobacteria,1RZ1M@1236|Gammaproteobacteria,2Q1G0@267888|Pseudoalteromonadaceae	1236|Gammaproteobacteria	T	COG2199 FOG GGDEF domain	GGDEF
USD30172.1	1117314.PCIT_08178	1.08e-189	547.0	COG5001@1|root,COG5001@2|Bacteria,1MU2C@1224|Proteobacteria,1RNC3@1236|Gammaproteobacteria,2Q10G@267888|Pseudoalteromonadaceae	1236|Gammaproteobacteria	T	signal transduction protein containing a membrane domain, an EAL and a GGDEF domain	EAL,GGDEF
USD30174.1	1117314.PCIT_15555	6.69e-208	579.0	COG2199@1|root,COG2199@2|Bacteria,1RDMU@1224|Proteobacteria,1RQC7@1236|Gammaproteobacteria,2Q1C2@267888|Pseudoalteromonadaceae	1236|Gammaproteobacteria	T	COG2199 FOG GGDEF domain	GGDEF
USD30269.1	1117318.PRUB_10202	1.09e-209	608.0	COG2199@1|root,COG3706@2|Bacteria,1R7WC@1224|Proteobacteria,1S194@1236|Gammaproteobacteria,2Q1CC@267888|Pseudoalteromonadaceae	1236|Gammaproteobacteria	T	COG2199 FOG GGDEF domain	GGDEF,TPR_12,TPR_7
USD30272.1	1117314.PCIT_09069	1.02e-74	238.0	COG2199@1|root,COG3706@2|Bacteria,1R8Q9@1224|Proteobacteria,1S2AR@1236|Gammaproteobacteria,2Q05Q@267888|Pseudoalteromonadaceae	1236|Gammaproteobacteria	T	COG2199 FOG GGDEF domain	GGDEF
USD30486.1	1117314.PCIT_00568	6.86e-186	542.0	COG5001@1|root,COG5001@2|Bacteria,1MU2C@1224|Proteobacteria,1RSAQ@1236|Gammaproteobacteria,2Q0P0@267888|Pseudoalteromonadaceae	1236|Gammaproteobacteria	T	Putative diguanylate phosphodiesterase	EAL,GGDEF,MHYT,Response_reg
USD30488.1	1268239.PALB_33950	2.64e-126	369.0	COG2199@1|root,COG3706@2|Bacteria,1R7HC@1224|Proteobacteria,1RMA9@1236|Gammaproteobacteria,2Q14T@267888|Pseudoalteromonadaceae	1236|Gammaproteobacteria	T	COG3706 Response regulator containing a CheY-like receiver domain and a GGDEF domain	GGDEF,Response_reg
USD30532.1	1049564.TevJSym_bi00080	1.77e-268	789.0	COG5001@1|root,COG5001@2|Bacteria,1MU2C@1224|Proteobacteria,1RM8A@1236|Gammaproteobacteria,1J56I@118884|unclassified Gammaproteobacteria	1236|Gammaproteobacteria	T	(GGDEF) domain	DUF3365,EAL,GGDEF,PAS_3,PAS_9,Response_reg
USD30617.1	1117314.PCIT_02959	5.09e-230	649.0	COG2199@1|root,COG3706@2|Bacteria,1MXAW@1224|Proteobacteria,1RZ41@1236|Gammaproteobacteria,2PZHR@267888|Pseudoalteromonadaceae	1236|Gammaproteobacteria	T	COG2199 FOG GGDEF domain	GGDEF
USD30650.1	1117314.PCIT_00793	1.53e-165	486.0	COG2199@1|root,COG2199@2|Bacteria,1P82T@1224|Proteobacteria,1S7Z1@1236|Gammaproteobacteria,2Q5JB@267888|Pseudoalteromonadaceae	1236|Gammaproteobacteria	T	Cache domain	GGDEF,dCache_1
USD30652.1	1117318.PRUB_12356	0.0	1117.0	COG5001@1|root,COG5001@2|Bacteria,1MU2C@1224|Proteobacteria,1T22X@1236|Gammaproteobacteria,2Q133@267888|Pseudoalteromonadaceae	1236|Gammaproteobacteria	T	Domain present in phytochromes and cGMP-specific phosphodiesterases.	EAL,GGDEF,PAS_9
USD30694.1	1117314.PCIT_11704	1.85e-288	807.0	COG5001@1|root,COG5001@2|Bacteria,1R6DY@1224|Proteobacteria,1RN3W@1236|Gammaproteobacteria,2Q1II@267888|Pseudoalteromonadaceae	1236|Gammaproteobacteria	T	signal transduction protein containing a membrane domain, an EAL and a GGDEF domain	EAL,GGDEF
USD30955.1	1117318.PRUB_23166	0.0	1131.0	COG5001@1|root,COG5001@2|Bacteria,1MU2C@1224|Proteobacteria,1RM8A@1236|Gammaproteobacteria,2Q09Q@267888|Pseudoalteromonadaceae	1236|Gammaproteobacteria	T	signal transduction protein containing a membrane domain, an EAL and a GGDEF domain	EAL,GGDEF,PAS_3,PAS_9,Reg_prop
USD30958.1	1117318.PRUB_21183	1.44e-63	199.0	COG2203@1|root,COG2203@2|Bacteria,1RGKE@1224|Proteobacteria,1RPC0@1236|Gammaproteobacteria,2Q2KC@267888|Pseudoalteromonadaceae	1236|Gammaproteobacteria	T	Domain present in phytochromes and cGMP-specific phosphodiesterases.	GAF,GAF_2,GGDEF,PAS_3,PAS_4,PAS_9
USD31051.1	1123229.AUBC01000003_gene2212	6.55e-27	117.0	COG2199@1|root,COG3706@2|Bacteria,1R7HC@1224|Proteobacteria,2TXEZ@28211|Alphaproteobacteria,3K6ES@41294|Bradyrhizobiaceae	28211|Alphaproteobacteria	T	diguanylate cyclase	GGDEF,dCache_1
USD31073.1	1117314.PCIT_15350	3.94e-68	219.0	COG2199@1|root,COG2199@2|Bacteria,1RCU9@1224|Proteobacteria,1S2VP@1236|Gammaproteobacteria,2Q2BK@267888|Pseudoalteromonadaceae	1236|Gammaproteobacteria	T	diguanylate cyclase	GGDEF
USD31087.1	1117314.PCIT_12479	1.27e-193	581.0	COG5001@1|root,COG5001@2|Bacteria,1MU2C@1224|Proteobacteria,1RM8A@1236|Gammaproteobacteria,2Q4AJ@267888|Pseudoalteromonadaceae	1236|Gammaproteobacteria	T	signal transduction protein containing a membrane domain, an EAL and a GGDEF domain	EAL,GGDEF,PAS_3

## Sheet: 43202 GGDEF
Dataset 2. GGDEF domain-containing proteins in Pf43202. The GGDEF-containg proteins were predicted using eggNOG-mapper (http://eggnog-mapper.embl.de/) and the PFAMs of each protein were also included.
protein_id	seed_ortholog	evalue	score	eggNOG_OGs	max_annot_lvl	COG_category	Description	PFAMs
USE67651.1	1117314.PCIT_19029	8.92e-133	390.0	COG2199@1|root,COG3706@2|Bacteria,1R9Z4@1224|Proteobacteria,1RNSX@1236|Gammaproteobacteria,2PZRW@267888|Pseudoalteromonadaceae	1236|Gammaproteobacteria	T	diguanylate cyclase	GGDEF
USE67842.1	1117318.PRUB_05541	0.0	1230.0	COG2203@1|root,COG5001@1|root,COG2203@2|Bacteria,COG5001@2|Bacteria,1MU2C@1224|Proteobacteria,1RM8A@1236|Gammaproteobacteria,2PZNS@267888|Pseudoalteromonadaceae	1236|Gammaproteobacteria	T	GGDEF domain	CHASE4,EAL,GAF_2,GGDEF
USE67904.1	1117314.PCIT_17817	1.63e-196	569.0	COG5001@1|root,COG5001@2|Bacteria,1R4GV@1224|Proteobacteria,1RMTP@1236|Gammaproteobacteria,2Q011@267888|Pseudoalteromonadaceae	1236|Gammaproteobacteria	T	signal transduction protein containing a membrane domain, an EAL and a GGDEF domain	EAL,GGDEF
USE68035.1	1117318.PRUB_05126	0.0	1019.0	COG5001@1|root,COG5001@2|Bacteria,1MU2C@1224|Proteobacteria,1RM8A@1236|Gammaproteobacteria,2Q0WZ@267888|Pseudoalteromonadaceae	1236|Gammaproteobacteria	T	GGDEF domain	5TM-5TMR_LYT,EAL,GGDEF,PAS_3,PAS_9,dCache_1
USE68136.1	1117314.PCIT_07362	2.36e-194	568.0	COG0643@1|root,COG5001@1|root,COG0643@2|Bacteria,COG5001@2|Bacteria,1R4H0@1224|Proteobacteria,1RS9G@1236|Gammaproteobacteria,2Q0RD@267888|Pseudoalteromonadaceae	1236|Gammaproteobacteria	NT	signal transduction protein containing a membrane domain, an EAL and a GGDEF domain	EAL,GGDEF
USE68138.1	1117314.PCIT_07352	2.89e-151	436.0	COG2199@1|root,COG3706@2|Bacteria,1MZV7@1224|Proteobacteria,1RSJI@1236|Gammaproteobacteria,2PZR5@267888|Pseudoalteromonadaceae	1236|Gammaproteobacteria	T	diguanylate cyclase	GAF,GGDEF
USE68157.1	1268239.PALB_11280	2.34e-124	365.0	COG2199@1|root,COG3706@2|Bacteria,1MYK0@1224|Proteobacteria,1S2VJ@1236|Gammaproteobacteria,2Q2BF@267888|Pseudoalteromonadaceae	1236|Gammaproteobacteria	T	COG3706 Response regulator containing a CheY-like receiver domain and a GGDEF domain	GGDEF,Response_reg
USE68209.1	1515746.HR45_01580	7.88e-136	405.0	COG2199@1|root,COG3452@1|root,COG2199@2|Bacteria,COG3452@2|Bacteria,1R4NG@1224|Proteobacteria,1S0XZ@1236|Gammaproteobacteria,2QA77@267890|Shewanellaceae	1236|Gammaproteobacteria	T	CHASE	CHASE,GGDEF,PAS_4
USE68245.1	1268239.PALB_7500	1.95e-92	285.0	COG2199@1|root,COG2199@2|Bacteria,1RDMU@1224|Proteobacteria,1RY8G@1236|Gammaproteobacteria,2PZZD@267888|Pseudoalteromonadaceae	1236|Gammaproteobacteria	T	COG2199 FOG GGDEF domain	GGDEF
USE68253.1	1117314.PCIT_06370	1.07e-129	379.0	COG2199@1|root,COG3706@2|Bacteria,1QX33@1224|Proteobacteria,1RS1B@1236|Gammaproteobacteria,2Q1IZ@267888|Pseudoalteromonadaceae	1236|Gammaproteobacteria	T	Domain present in phytochromes and cGMP-specific phosphodiesterases.	GAF,GAF_2,GGDEF
USE68287.1	1117314.PCIT_21821	0.0	1075.0	COG2199@1|root,COG2200@1|root,COG2199@2|Bacteria,COG2200@2|Bacteria,1MUQV@1224|Proteobacteria,1RN0Q@1236|Gammaproteobacteria,2PZD7@267888|Pseudoalteromonadaceae	1236|Gammaproteobacteria	T	signal transduction protein containing a membrane domain, an EAL and a GGDEF domain	EAL,GGDEF,LapD_MoxY_N
USE68565.1	1117314.PCIT_09444	2.4e-190	556.0	COG2199@1|root,COG3706@2|Bacteria,1QZ18@1224|Proteobacteria,1T3ZM@1236|Gammaproteobacteria,2Q1UU@267888|Pseudoalteromonadaceae	1236|Gammaproteobacteria	T	diguanylate cyclase	GGDEF
USE68761.1	1117318.PRUB_00235	2.53e-201	561.0	COG2199@1|root,COG3706@2|Bacteria,1MZV7@1224|Proteobacteria,1RPR0@1236|Gammaproteobacteria,2PZSZ@267888|Pseudoalteromonadaceae	1236|Gammaproteobacteria	T	COG2199 FOG GGDEF domain	GGDEF,PAS,PAS_4
USE68885.1	1117314.PCIT_08318	4.51e-144	421.0	COG5001@1|root,COG5001@2|Bacteria,1N17Z@1224|Proteobacteria,1RZ1M@1236|Gammaproteobacteria,2Q1G0@267888|Pseudoalteromonadaceae	1236|Gammaproteobacteria	T	COG2199 FOG GGDEF domain	GGDEF
USE69038.1	1117314.PCIT_09259	9.12e-222	652.0	COG5001@1|root,COG5001@2|Bacteria,1PV95@1224|Proteobacteria,1RRN3@1236|Gammaproteobacteria,2Q068@267888|Pseudoalteromonadaceae	1236|Gammaproteobacteria	T	signal transduction protein containing a membrane domain, an EAL and a GGDEF domain	7TMR-DISMED2,7TMR-DISM_7TM,EAL,GGDEF
USE69261.1	1122915.AUGY01000033_gene928	3.08e-60	220.0	COG5001@1|root,COG5001@2|Bacteria,1TP8V@1239|Firmicutes,4HA3G@91061|Bacilli,26QWH@186822|Paenibacillaceae	91061|Bacilli	T	Diguanylate cyclase	EAL,GAF_2,GGDEF,PAS,PAS_3,PAS_4,PAS_9,Response_reg
USE69263.1	1128912.GMES_4153	1.18e-23	109.0	COG2200@1|root,COG2204@1|root,COG2200@2|Bacteria,COG2204@2|Bacteria,1QV9H@1224|Proteobacteria,1RYQG@1236|Gammaproteobacteria,46A85@72275|Alteromonadaceae	1236|Gammaproteobacteria	T	Putative diguanylate phosphodiesterase	EAL,GGDEF,Response_reg
USE69264.1	1120953.AUBH01000001_gene1034	4.69e-249	717.0	COG2199@1|root,COG2202@1|root,COG2202@2|Bacteria,COG3706@2|Bacteria,1R7HC@1224|Proteobacteria,1RN7W@1236|Gammaproteobacteria,46CJ7@72275|Alteromonadaceae	1236|Gammaproteobacteria	T	GAF domain	GAF,GAF_2,GGDEF,PAS_3
USE69562.1	1117314.PCIT_08178	2.84e-194	558.0	COG5001@1|root,COG5001@2|Bacteria,1MU2C@1224|Proteobacteria,1RNC3@1236|Gammaproteobacteria,2Q10G@267888|Pseudoalteromonadaceae	1236|Gammaproteobacteria	T	signal transduction protein containing a membrane domain, an EAL and a GGDEF domain	EAL,GGDEF
USE69622.1	1117314.PCIT_15555	1.92e-207	578.0	COG2199@1|root,COG2199@2|Bacteria,1RDMU@1224|Proteobacteria,1RQC7@1236|Gammaproteobacteria,2Q1C2@267888|Pseudoalteromonadaceae	1236|Gammaproteobacteria	T	COG2199 FOG GGDEF domain	GGDEF
USE69728.1	1117314.PCIT_05784	3.39e-140	404.0	COG2199@1|root,COG3706@2|Bacteria,1MZV7@1224|Proteobacteria,1S2ZF@1236|Gammaproteobacteria,2Q5JE@267888|Pseudoalteromonadaceae	1236|Gammaproteobacteria	T	diguanylate cyclase	GGDEF
USE69820.1	1117314.PCIT_21144	0.0	1421.0	COG5001@1|root,COG5001@2|Bacteria,1MU2C@1224|Proteobacteria,1RM8A@1236|Gammaproteobacteria,2Q1JG@267888|Pseudoalteromonadaceae	1236|Gammaproteobacteria	T	signal transduction protein containing a membrane domain, an EAL and a GGDEF domain	EAL,GGDEF,HAMP,PAS_9,dCache_1
USE69902.1	1117318.PRUB_22260	0.0	1163.0	COG5001@1|root,COG5001@2|Bacteria,1MU2C@1224|Proteobacteria,1RM8A@1236|Gammaproteobacteria,2Q0YB@267888|Pseudoalteromonadaceae	1236|Gammaproteobacteria	T	COG2199 FOG GGDEF domain	EAL,GAF,GAF_2,GGDEF,PAS_9
USE70016.1	1307437.J139_01751	3.54e-138	417.0	COG2199@1|root,COG2199@2|Bacteria,1MXX3@1224|Proteobacteria,1RYQ9@1236|Gammaproteobacteria,2PZTA@267888|Pseudoalteromonadaceae	1236|Gammaproteobacteria	T	7TM diverse intracellular signalling	7TMR-DISM_7TM,GGDEF
USE70033.1	1117318.PRUB_24400	4.37e-199	571.0	COG2199@1|root,COG2199@2|Bacteria,1R4JZ@1224|Proteobacteria,1RW5E@1236|Gammaproteobacteria,2Q0U1@267888|Pseudoalteromonadaceae	1236|Gammaproteobacteria	T	diguanylate cyclase	GGDEF,PAS,PAS_8
USE70069.1	1123255.JHYS01000003_gene2998	4.09e-61	217.0	COG5001@1|root,COG5001@2|Bacteria,1MU2C@1224|Proteobacteria,2VH3V@28216|Betaproteobacteria,4ACWC@80864|Comamonadaceae	28216|Betaproteobacteria	T	Diguanylate cyclase	CHASE,EAL,GGDEF,PAS_4,PAS_7
USE70103.1	1117314.PCIT_21659	0.0	1397.0	COG2199@1|root,COG3292@1|root,COG3292@2|Bacteria,COG3706@2|Bacteria,1R7HC@1224|Proteobacteria,1RQCR@1236|Gammaproteobacteria,2PZG0@267888|Pseudoalteromonadaceae	1236|Gammaproteobacteria	T	periplasmic ligand-binding sensor domain	GGDEF,Reg_prop,Y_Y_Y
USE70169.1	1117314.PCIT_02135	3.27e-231	644.0	COG2199@1|root,COG3706@2|Bacteria,1MXBG@1224|Proteobacteria,1RNJA@1236|Gammaproteobacteria,2Q0WF@267888|Pseudoalteromonadaceae	1236|Gammaproteobacteria	T	COG3706 Response regulator containing a CheY-like receiver domain and a GGDEF domain	GGDEF,Response_reg
USE70192.1	1117314.PCIT_12804	5.57e-99	300.0	COG2199@1|root,COG3706@2|Bacteria,1R7HC@1224|Proteobacteria,1RMA9@1236|Gammaproteobacteria,2Q1KV@267888|Pseudoalteromonadaceae	1236|Gammaproteobacteria	T	COG3706 Response regulator containing a CheY-like receiver domain and a GGDEF domain	GGDEF,Response_reg
USE70233.1	1117314.PCIT_16590	0.0	1181.0	COG5001@1|root,COG5001@2|Bacteria,1MU2C@1224|Proteobacteria,1RM8A@1236|Gammaproteobacteria,2PZM6@267888|Pseudoalteromonadaceae	1236|Gammaproteobacteria	T	signal transduction protein containing a membrane domain, an EAL and a GGDEF domain	EAL,GGDEF,PAS_3,PAS_9,Reg_prop,Y_Y_Y
USE70393.1	1117315.AHCA01000009_gene404	9.97e-202	569.0	COG2199@1|root,COG3706@2|Bacteria,1MXBG@1224|Proteobacteria,1RNJA@1236|Gammaproteobacteria,2Q01E@267888|Pseudoalteromonadaceae	1236|Gammaproteobacteria	T	COG3706 Response regulator containing a CheY-like receiver domain and a GGDEF domain	GGDEF,Response_reg
USE70455.1	1117318.PRUB_06055	0.0	1278.0	COG5001@1|root,COG5001@2|Bacteria,1MU2C@1224|Proteobacteria,1RM8A@1236|Gammaproteobacteria,2PZYD@267888|Pseudoalteromonadaceae	1236|Gammaproteobacteria	T	COG2199 FOG GGDEF domain	CBS,EAL,GGDEF,PAS,PAS_4,PAS_9
USE70466.1	1117318.PRUB_06120	0.0	927.0	COG2199@1|root,COG2200@1|root,COG2199@2|Bacteria,COG2200@2|Bacteria,1MVJY@1224|Proteobacteria,1RRCA@1236|Gammaproteobacteria,2Q12S@267888|Pseudoalteromonadaceae	1236|Gammaproteobacteria	T	COG2200 FOG EAL domain	CBS,EAL,GGDEF
USE70473.1	1117318.PRUB_06155	0.0	1261.0	COG5001@1|root,COG5001@2|Bacteria,1MU2C@1224|Proteobacteria,1RM8A@1236|Gammaproteobacteria,2Q173@267888|Pseudoalteromonadaceae	1236|Gammaproteobacteria	T	COG2199 FOG GGDEF domain	EAL,GGDEF,PAS,PAS_3,PAS_4,PAS_9,Response_reg
USE70528.1	1117318.PRUB_10967	0.0	1025.0	COG5001@1|root,COG5001@2|Bacteria,1MU2C@1224|Proteobacteria,1RM8A@1236|Gammaproteobacteria,2Q0SH@267888|Pseudoalteromonadaceae	1236|Gammaproteobacteria	T	HAMP domain GGDEF domain EAL	EAL,GGDEF,HAMP,dCache_3
USE70575.1	1117318.PRUB_05231	0.0	1047.0	COG5001@1|root,COG5001@2|Bacteria,1MUNI@1224|Proteobacteria,1RRUX@1236|Gammaproteobacteria,2Q0PF@267888|Pseudoalteromonadaceae	1236|Gammaproteobacteria	T	COG3437 Response regulator containing a CheY-like receiver domain and an HD-GYP domain	DUF3369,EAL,GGDEF,Response_reg
USE70781.1	1117318.PRUB_09604	1.04e-135	395.0	COG2199@1|root,COG3706@2|Bacteria,1N5JD@1224|Proteobacteria,1S0E0@1236|Gammaproteobacteria,2Q0CE@267888|Pseudoalteromonadaceae	1236|Gammaproteobacteria	T	COG2199 FOG GGDEF domain	GGDEF
USE70790.1	1117314.PCIT_00175	2.63e-184	541.0	COG2199@1|root,COG3706@2|Bacteria,1MWHH@1224|Proteobacteria,1RRU7@1236|Gammaproteobacteria,2PZQ7@267888|Pseudoalteromonadaceae	1236|Gammaproteobacteria	T	COG2199 FOG GGDEF domain	7TMR-DISMED2,7TMR-DISM_7TM,GGDEF
USE70808.1	944480.ATUV01000001_gene1163	1.13e-32	139.0	COG2199@1|root,COG3706@2|Bacteria,1R7HC@1224|Proteobacteria,43CY0@68525|delta/epsilon subdivisions,2X6BQ@28221|Deltaproteobacteria,2M796@213113|Desulfurellales	28221|Deltaproteobacteria	T	Motif C-terminal to PAS motifs (likely to contribute to PAS structural domain)	GGDEF,PAS
USE70949.1	1117318.PRUB_03476	0.0	1067.0	COG5001@1|root,COG5001@2|Bacteria,1MU2C@1224|Proteobacteria,1RM8A@1236|Gammaproteobacteria,2Q0WZ@267888|Pseudoalteromonadaceae	1236|Gammaproteobacteria	T	GGDEF domain	EAL,GGDEF,PAS_9
USE70951.1	1117314.PCIT_18614	0.0	932.0	COG5001@1|root,COG5001@2|Bacteria,1R8CN@1224|Proteobacteria,1S1IF@1236|Gammaproteobacteria,2Q1QC@267888|Pseudoalteromonadaceae	1236|Gammaproteobacteria	T	signal transduction protein containing a membrane domain, an EAL and a GGDEF domain	EAL,GGDEF
USE71023.1	1117318.PRUB_21333	0.0	1575.0	COG5001@1|root,COG5001@2|Bacteria,1MU2C@1224|Proteobacteria,1RM8A@1236|Gammaproteobacteria,2Q09Q@267888|Pseudoalteromonadaceae	1236|Gammaproteobacteria	T	signal transduction protein containing a membrane domain, an EAL and a GGDEF domain	EAL,GGDEF,PAS,PAS_3,PAS_4,PAS_8,PAS_9,Reg_prop,Y_Y_Y
USE71114.1	1117314.PCIT_15350	1.39e-68	220.0	COG2199@1|root,COG2199@2|Bacteria,1RCU9@1224|Proteobacteria,1S2VP@1236|Gammaproteobacteria,2Q2BK@267888|Pseudoalteromonadaceae	1236|Gammaproteobacteria	T	diguanylate cyclase	GGDEF
USE71279.1	1123487.KB892846_gene701	6.17e-31	129.0	COG2199@1|root,COG3706@2|Bacteria,1MZV7@1224|Proteobacteria,2VVIX@28216|Betaproteobacteria,2KZZ3@206389|Rhodocyclales	28216|Betaproteobacteria	T	diguanylate cyclase	GGDEF,PAS,PAS_4
USE71458.1	1117314.PCIT_11704	5.44e-295	824.0	COG5001@1|root,COG5001@2|Bacteria,1R6DY@1224|Proteobacteria,1RN3W@1236|Gammaproteobacteria,2Q1II@267888|Pseudoalteromonadaceae	1236|Gammaproteobacteria	T	signal transduction protein containing a membrane domain, an EAL and a GGDEF domain	EAL,GGDEF
USE71480.1	1117314.PCIT_00793	2.54e-169	496.0	COG2199@1|root,COG2199@2|Bacteria,1P82T@1224|Proteobacteria,1S7Z1@1236|Gammaproteobacteria,2Q5JB@267888|Pseudoalteromonadaceae	1236|Gammaproteobacteria	T	Cache domain	GGDEF,dCache_1
USE71482.1	1117318.PRUB_12356	0.0	1114.0	COG5001@1|root,COG5001@2|Bacteria,1MU2C@1224|Proteobacteria,1T22X@1236|Gammaproteobacteria,2Q133@267888|Pseudoalteromonadaceae	1236|Gammaproteobacteria	T	Domain present in phytochromes and cGMP-specific phosphodiesterases.	EAL,GGDEF,PAS_9
USE71551.1	1038869.AXAN01000064_gene4582	9.4e-38	146.0	COG2199@1|root,COG3706@2|Bacteria,1MZV7@1224|Proteobacteria,2WGWX@28216|Betaproteobacteria,1K6IB@119060|Burkholderiaceae	28216|Betaproteobacteria	T	PFAM GGDEF domain containing protein	GGDEF,HAMP,dCache_1
USE71597.1	1117314.PCIT_02959	1.78e-230	650.0	COG2199@1|root,COG3706@2|Bacteria,1MXAW@1224|Proteobacteria,1RZ41@1236|Gammaproteobacteria,2PZHR@267888|Pseudoalteromonadaceae	1236|Gammaproteobacteria	T	COG2199 FOG GGDEF domain	GGDEF
USE71628.1	1117314.PCIT_03124	5.58e-168	497.0	COG2199@1|root,COG3706@2|Bacteria,1MWHH@1224|Proteobacteria,1RRU7@1236|Gammaproteobacteria,2PZQ7@267888|Pseudoalteromonadaceae	1236|Gammaproteobacteria	T	COG2199 FOG GGDEF domain	7TMR-DISMED2,7TMR-DISM_7TM,GGDEF
USE71688.1	1049564.TevJSym_bi00080	2.46e-274	804.0	COG5001@1|root,COG5001@2|Bacteria,1MU2C@1224|Proteobacteria,1RM8A@1236|Gammaproteobacteria,1J56I@118884|unclassified Gammaproteobacteria	1236|Gammaproteobacteria	T	(GGDEF) domain	DUF3365,EAL,GGDEF,PAS_3,PAS_9,Response_reg
USE71854.1	1117314.PCIT_12479	1.56e-208	620.0	COG5001@1|root,COG5001@2|Bacteria,1MU2C@1224|Proteobacteria,1RM8A@1236|Gammaproteobacteria,2Q4AJ@267888|Pseudoalteromonadaceae	1236|Gammaproteobacteria	T	signal transduction protein containing a membrane domain, an EAL and a GGDEF domain	EAL,GGDEF,PAS_3
USE71923.1	314285.KT71_06077	2.79e-43	164.0	COG2199@1|root,COG3706@2|Bacteria,1R7HC@1224|Proteobacteria,1S6MK@1236|Gammaproteobacteria,1J7VI@118884|unclassified Gammaproteobacteria	1236|Gammaproteobacteria	T	HAMP (Histidine kinases, Adenylyl cyclases, Methyl binding proteins, Phosphatases) domain	GGDEF,Response_reg
USE72032.1	1117314.PCIT_09069	2.41e-81	255.0	COG2199@1|root,COG3706@2|Bacteria,1R8Q9@1224|Proteobacteria,1S2AR@1236|Gammaproteobacteria,2Q05Q@267888|Pseudoalteromonadaceae	1236|Gammaproteobacteria	T	COG2199 FOG GGDEF domain	GGDEF

## Sheet: 04301 GGDEF
Dataset 3. GGDEF domain-containing proteins in Pl04301. The GGDEF-containg proteins were predicted using eggNOG-mapper (http://eggnog-mapper.embl.de/) and the PFAMs of each protein were also included.
query	seed_ortholog	evalue	score	eggNOG_OGs	max_annot_lvl	COG_category	Description	PFAMs
EWH04030.1	722419.PH505_ay00280	6.87e-259	731.0	COG5001@1|root,COG5001@2|Bacteria	2|Bacteria	T	cyclic-guanylate-specific phosphodiesterase activity	EAL,GGDEF,PAS_3
EWH04269.1	1117315.AHCA01000007_gene3599	0.0	1133.0	COG0745@1|root,COG3292@1|root,COG5002@1|root,COG0745@2|Bacteria,COG3292@2|Bacteria,COG5002@2|Bacteria,1R5EN@1224|Proteobacteria,1T1JE@1236|Gammaproteobacteria,2Q5HG@267888|Pseudoalteromonadaceae	1236|Gammaproteobacteria	T	helix_turn_helix, arabinose operon control protein	CHASE,GAF_2,GGDEF,HAMP,HATPase_c,HTH_18,HisKA,Hpt,MASE1,PAS,PAS_3,PAS_4,PAS_8,PAS_9,Phosphonate-bd,Reg_prop,Response_reg,TarH,Y_Y_Y
EWH04365.1	526222.Desal_0263	9.56e-32	131.0	COG2199@1|root,COG3706@2|Bacteria,1MZV7@1224|Proteobacteria,43ADN@68525|delta/epsilon subdivisions,2X5TH@28221|Deltaproteobacteria,2MGVQ@213115|Desulfovibrionales	28221|Deltaproteobacteria	T	PFAM GGDEF domain containing protein	GGDEF,HAMP,dCache_1
EWH04366.1	722419.PH505_ay00280	3.7e-251	711.0	COG5001@1|root,COG5001@2|Bacteria	2|Bacteria	T	cyclic-guanylate-specific phosphodiesterase activity	EAL,GGDEF,PAS_3
EWH04373.1	722419.PH505_ay00280	8.29e-232	673.0	COG5001@1|root,COG5001@2|Bacteria	2|Bacteria	T	cyclic-guanylate-specific phosphodiesterase activity	EAL,GGDEF,PAS_3
EWH04405.1	589873.EP13_07930	2.49e-103	311.0	COG2199@1|root,COG3706@2|Bacteria,1R7HC@1224|Proteobacteria,1RMA9@1236|Gammaproteobacteria,464ZI@72275|Alteromonadaceae	1236|Gammaproteobacteria	T	COG3706 Response regulator containing a CheY-like receiver domain and a GGDEF domain	GGDEF,Response_reg
EWH04406.1	715451.ambt_10800	2.38e-223	647.0	COG5001@1|root,COG5001@2|Bacteria,1MU2C@1224|Proteobacteria,1RM8A@1236|Gammaproteobacteria,465DV@72275|Alteromonadaceae	1236|Gammaproteobacteria	T	Response regulator receiver modulated diguanylate cyclase phosphodiesterase with PAS PAC sensor(S)	EAL,GGDEF,MHYT,PAS,PAS_4,PAS_9,Response_reg
EWH04412.1	638303.Thal_0682	4.29e-38	150.0	COG2199@1|root,COG3706@2|Bacteria,2G51C@200783|Aquificae	200783|Aquificae	T	Diguanylate cyclase	GGDEF
EWH04413.1	270374.MELB17_22325	4.61e-11	64.7	COG5001@1|root,COG5001@2|Bacteria,1MU2C@1224|Proteobacteria	1224|Proteobacteria	T	Diguanylate cyclase	CZB,EAL,GAF,GGDEF,Hemerythrin,PAS_3,PAS_4,PAS_9,Response_reg
EWH04428.1	1537994.JQFW01000057_gene419	5.19e-35	128.0	COG2199@1|root,COG3706@2|Bacteria,1MX83@1224|Proteobacteria,1RMRP@1236|Gammaproteobacteria	1236|Gammaproteobacteria	T	Diguanylate cyclase	GGDEF,Hemerythrin
EWH04429.1	1333507.AUTQ01000193_gene4536	1.4e-144	438.0	COG2199@1|root,COG3706@2|Bacteria,1MZV7@1224|Proteobacteria,1RSJI@1236|Gammaproteobacteria,2PZR5@267888|Pseudoalteromonadaceae	1236|Gammaproteobacteria	T	diguanylate cyclase	CHASE7,GAF,GGDEF
EWH04567.1	722419.PH505_au00470	2.8e-254	714.0	COG5001@1|root,COG5001@2|Bacteria,1R4GV@1224|Proteobacteria,1RMTP@1236|Gammaproteobacteria,2Q011@267888|Pseudoalteromonadaceae	1236|Gammaproteobacteria	T	signal transduction protein containing a membrane domain, an EAL and a GGDEF domain	EAL,GGDEF
EWH04630.1	1117315.AHCA01000007_gene3760	0.0	924.0	COG2199@1|root,COG2200@1|root,COG2199@2|Bacteria,COG2200@2|Bacteria,1MVJY@1224|Proteobacteria,1RRCA@1236|Gammaproteobacteria,2Q12S@267888|Pseudoalteromonadaceae	1236|Gammaproteobacteria	T	COG2200 FOG EAL domain	CBS,EAL,GGDEF
EWH04635.1	1117315.AHCA01000007_gene3753	0.0	1383.0	COG5001@1|root,COG5001@2|Bacteria,1MU2C@1224|Proteobacteria,1RM8A@1236|Gammaproteobacteria,2Q173@267888|Pseudoalteromonadaceae	1236|Gammaproteobacteria	T	COG2199 FOG GGDEF domain	EAL,GGDEF,PAS,PAS_3,PAS_4,PAS_9,Response_reg
EWH04797.1	1117315.AHCA01000012_gene2685	3.55e-164	467.0	COG2199@1|root,COG3706@2|Bacteria,1N5JD@1224|Proteobacteria,1S0E0@1236|Gammaproteobacteria,2Q0CE@267888|Pseudoalteromonadaceae	1236|Gammaproteobacteria	T	COG2199 FOG GGDEF domain	GGDEF
EWH04806.1	1117315.AHCA01000012_gene2676	4.99e-220	632.0	COG2199@1|root,COG3706@2|Bacteria,1MWHH@1224|Proteobacteria,1RRU7@1236|Gammaproteobacteria,2PZQ7@267888|Pseudoalteromonadaceae	1236|Gammaproteobacteria	T	COG2199 FOG GGDEF domain	7TMR-DISMED2,7TMR-DISM_7TM,GGDEF
EWH04973.1	1117315.AHCA01000009_gene404	3.34e-220	616.0	COG2199@1|root,COG3706@2|Bacteria,1MXBG@1224|Proteobacteria,1RNJA@1236|Gammaproteobacteria,2Q01E@267888|Pseudoalteromonadaceae	1236|Gammaproteobacteria	T	COG3706 Response regulator containing a CheY-like receiver domain and a GGDEF domain	GGDEF,Response_reg
EWH05010.1	1117315.AHCA01000006_gene2834	1.11e-251	708.0	COG2199@1|root,COG3706@2|Bacteria,1MWHH@1224|Proteobacteria,1RRU7@1236|Gammaproteobacteria,2Q42W@267888|Pseudoalteromonadaceae	1236|Gammaproteobacteria	T	7TMR-DISM extracellular 2	7TMR-DISMED2,7TMR-DISM_7TM,GGDEF
EWH05111.1	1117315.AHCA01000001_gene2119	1.38e-128	380.0	COG2199@1|root,COG3706@2|Bacteria,1MZV7@1224|Proteobacteria,1RRTP@1236|Gammaproteobacteria,2Q1AG@267888|Pseudoalteromonadaceae	1236|Gammaproteobacteria	T	diguanylate cyclase	GGDEF
EWH05152.1	1117315.AHCA01000001_gene2163	2.42e-132	386.0	COG2199@1|root,COG3706@2|Bacteria,1R7HC@1224|Proteobacteria,1T1I4@1236|Gammaproteobacteria,2Q5J2@267888|Pseudoalteromonadaceae	1236|Gammaproteobacteria	T	Domain present in phytochromes and cGMP-specific phosphodiesterases.	GAF,GGDEF
EWH05167.1	1117315.AHCA01000001_gene2180	8.42e-249	697.0	COG2199@1|root,COG3706@2|Bacteria,1MXAW@1224|Proteobacteria,1RZ41@1236|Gammaproteobacteria,2PZHR@267888|Pseudoalteromonadaceae	1236|Gammaproteobacteria	T	COG2199 FOG GGDEF domain	GGDEF
EWH05215.1	1117315.AHCA01000001_gene2221	6.53e-317	880.0	COG5001@1|root,COG5001@2|Bacteria,1R6DY@1224|Proteobacteria,1RN3W@1236|Gammaproteobacteria,2Q1II@267888|Pseudoalteromonadaceae	1236|Gammaproteobacteria	T	signal transduction protein containing a membrane domain, an EAL and a GGDEF domain	EAL,GGDEF
EWH05312.1	1117315.AHCA01000001_gene2372	0.0	1926.0	COG5001@1|root,COG5001@2|Bacteria,1MU2C@1224|Proteobacteria,1RM8A@1236|Gammaproteobacteria,2Q09Q@267888|Pseudoalteromonadaceae	1236|Gammaproteobacteria	T	signal transduction protein containing a membrane domain, an EAL and a GGDEF domain	EAL,GGDEF,PAS_3,PAS_9,Reg_prop
EWH05314.1	1117315.AHCA01000001_gene2375	3.02e-156	459.0	COG2199@1|root,COG3706@2|Bacteria,1R895@1224|Proteobacteria,1RSDW@1236|Gammaproteobacteria,2Q45A@267888|Pseudoalteromonadaceae	1236|Gammaproteobacteria	T	Domain present in phytochromes and cGMP-specific phosphodiesterases.	GAF,GGDEF,PAS,PAS_4
EWH05434.1	1215092.PA6_028_01040	6.92e-224	667.0	COG5001@1|root,COG5001@2|Bacteria,1MU2C@1224|Proteobacteria,1RM8A@1236|Gammaproteobacteria,1YDZ6@136841|Pseudomonas aeruginosa group	1236|Gammaproteobacteria	T	Putative diguanylate phosphodiesterase	5TM-5TMR_LYT,CHASE8,EAL,GGDEF,HAMP,PAS,PAS_3,PAS_4,PAS_9
EWH05553.1	156578.ATW7_01005	4.36e-183	531.0	COG2199@1|root,COG3706@2|Bacteria,1MX83@1224|Proteobacteria,1RMRP@1236|Gammaproteobacteria	1236|Gammaproteobacteria	T	Diguanylate cyclase	GGDEF,dCache_1
EWH05694.1	1117315.AHCA01000001_gene2307	1.48e-117	350.0	COG2199@1|root,COG3706@2|Bacteria,1Q1G1@1224|Proteobacteria,1RYSD@1236|Gammaproteobacteria,2PZZQ@267888|Pseudoalteromonadaceae	1236|Gammaproteobacteria	T	diguanylate cyclase	GGDEF,MASE5
EWH05781.1	338969.Rfer_3192	1.09e-84	298.0	COG5001@1|root,COG5001@2|Bacteria,1MU2C@1224|Proteobacteria,2VH3V@28216|Betaproteobacteria,4A9PA@80864|Comamonadaceae	28216|Betaproteobacteria	T	Diguanylate cyclase	CHASE,EAL,GAF_2,GGDEF,PAS_4,PAS_8,PAS_9
EWH05790.1	56110.Oscil6304_2596	4.13e-51	196.0	COG5001@1|root,COG5001@2|Bacteria,1G0SY@1117|Cyanobacteria,1H8WC@1150|Oscillatoriales	1117|Cyanobacteria	T	Response regulator receiver domain	EAL,GGDEF,Response_reg
EWH05792.1	1042375.AFPL01000051_gene155	1.1e-195	563.0	COG2200@1|root,COG2200@2|Bacteria	2|Bacteria	T	EAL domain	CHASE9,EAL,GGDEF,PAS_9
EWH05799.1	1026882.MAMP_02472	8.46e-39	140.0	COG2199@1|root,COG3706@2|Bacteria,1QVPY@1224|Proteobacteria,1T2GE@1236|Gammaproteobacteria	1236|Gammaproteobacteria	T	diguanylate cyclase	CZB,GGDEF
EWH05850.1	1117315.AHCA01000009_gene565	0.0	1256.0	COG2203@1|root,COG5001@1|root,COG2203@2|Bacteria,COG5001@2|Bacteria,1MU2C@1224|Proteobacteria,1RM8A@1236|Gammaproteobacteria,2PZNS@267888|Pseudoalteromonadaceae	1236|Gammaproteobacteria	T	GGDEF domain	CHASE4,EAL,GAF_2,GGDEF
EWH05881.1	1117315.AHCA01000023_gene1800	0.0	1133.0	COG0642@1|root,COG0745@1|root,COG3292@1|root,COG0745@2|Bacteria,COG2205@2|Bacteria,COG3292@2|Bacteria,1NRP8@1224|Proteobacteria,1SKTW@1236|Gammaproteobacteria,2PZXW@267888|Pseudoalteromonadaceae	1236|Gammaproteobacteria	T	helix_turn_helix, arabinose operon control protein	7TMR-DISM_7TM,GGDEF,HAMP,HATPase_c,HTH_18,HisKA,Reg_prop,Response_reg,Y_Y_Y,dCache_1
EWH05954.1	1117315.AHCA01000002_gene3480	2.91e-162	460.0	COG2199@1|root,COG2199@2|Bacteria,1NV1F@1224|Proteobacteria,1T23E@1236|Gammaproteobacteria,2PZEW@267888|Pseudoalteromonadaceae	1236|Gammaproteobacteria	T	diguanylate cyclase	GGDEF
EWH06043.1	1123053.AUDG01000003_gene2734	4.96e-32	134.0	COG2199@1|root,COG3706@2|Bacteria,1MXAW@1224|Proteobacteria,1RZ41@1236|Gammaproteobacteria,1WW0P@135613|Chromatiales	135613|Chromatiales	T	TIGRFAM Diguanylate cyclase	GGDEF
EWH06057.1	1117315.AHCA01000003_gene264	0.0	1223.0	COG5001@1|root,COG5001@2|Bacteria,1MU2C@1224|Proteobacteria,1RM8A@1236|Gammaproteobacteria,2PZM6@267888|Pseudoalteromonadaceae	1236|Gammaproteobacteria	T	signal transduction protein containing a membrane domain, an EAL and a GGDEF domain	EAL,GGDEF,PAS_3,PAS_9,Reg_prop,Y_Y_Y
EWH06080.1	283699.D172_3352	0.0	1595.0	COG5001@1|root,COG5001@2|Bacteria,1MU2C@1224|Proteobacteria,1RM8A@1236|Gammaproteobacteria,2Q1JG@267888|Pseudoalteromonadaceae	1236|Gammaproteobacteria	T	signal transduction protein containing a membrane domain, an EAL and a GGDEF domain	EAL,GGDEF,HAMP,PAS_9,dCache_1
EWH06161.1	1117315.AHCA01000025_gene4225	9.28e-290	812.0	COG5001@1|root,COG5001@2|Bacteria,1QV5H@1224|Proteobacteria,1T299@1236|Gammaproteobacteria,2Q1XD@267888|Pseudoalteromonadaceae	1236|Gammaproteobacteria	T	LapD/MoxY periplasmic domain	EAL,GGDEF,LapD_MoxY_N
EWH06294.1	1307437.J139_02101	3.53e-120	354.0	COG2199@1|root,COG3706@2|Bacteria,1R6ZG@1224|Proteobacteria,1RYA4@1236|Gammaproteobacteria,2Q4DQ@267888|Pseudoalteromonadaceae	1236|Gammaproteobacteria	T	diguanylate cyclase	GGDEF,PAS_4
EWH06307.1	1307437.J139_02036	3.96e-135	393.0	COG2199@1|root,COG2199@2|Bacteria,1RDMU@1224|Proteobacteria,1RY8G@1236|Gammaproteobacteria,2PZZD@267888|Pseudoalteromonadaceae	1236|Gammaproteobacteria	T	COG2199 FOG GGDEF domain	GGDEF
EWH06419.1	1117315.AHCA01000004_gene861	1.9e-262	741.0	COG0643@1|root,COG5001@1|root,COG0643@2|Bacteria,COG5001@2|Bacteria,1R4H0@1224|Proteobacteria,1RS9G@1236|Gammaproteobacteria,2Q0RD@267888|Pseudoalteromonadaceae	1236|Gammaproteobacteria	NT	signal transduction protein containing a membrane domain, an EAL and a GGDEF domain	EAL,GGDEF
EWH06473.1	1117315.AHCA01000005_gene1145	0.0	969.0	COG5001@1|root,COG5001@2|Bacteria,1PV95@1224|Proteobacteria,1RRN3@1236|Gammaproteobacteria,2PZZB@267888|Pseudoalteromonadaceae	1236|Gammaproteobacteria	T	signal transduction protein containing a membrane domain, an EAL and a GGDEF domain	7TMR-DISMED2,7TMR-DISM_7TM,EAL,GGDEF
EWH06593.1	1117315.AHCA01000005_gene1094	0.0	1111.0	COG5001@1|root,COG5001@2|Bacteria,1MUNI@1224|Proteobacteria,1RRUX@1236|Gammaproteobacteria,2Q0PF@267888|Pseudoalteromonadaceae	1236|Gammaproteobacteria	T	COG3437 Response regulator containing a CheY-like receiver domain and an HD-GYP domain	DUF3369,EAL,GGDEF,Response_reg
EWH06725.1	1123517.JOMR01000001_gene1614	1.16e-145	422.0	COG2199@1|root,COG2199@2|Bacteria,1NYG9@1224|Proteobacteria,1RV5M@1236|Gammaproteobacteria	1236|Gammaproteobacteria	T	Diguanylate cyclase	GGDEF,Protoglobin
EWH06754.1	1117315.AHCA01000003_gene180	0.0	1087.0	COG2199@1|root,COG2200@1|root,COG2199@2|Bacteria,COG2200@2|Bacteria,1MUQV@1224|Proteobacteria,1RN0Q@1236|Gammaproteobacteria,2PZD7@267888|Pseudoalteromonadaceae	1236|Gammaproteobacteria	T	signal transduction protein containing a membrane domain, an EAL and a GGDEF domain	EAL,GGDEF,LapD_MoxY_N
EWH06810.1	1117315.AHCA01000002_gene3405	0.0	987.0	COG2199@1|root,COG3292@1|root,COG3292@2|Bacteria,COG3706@2|Bacteria,1R7HC@1224|Proteobacteria,1RQCR@1236|Gammaproteobacteria,2Q1TR@267888|Pseudoalteromonadaceae	1236|Gammaproteobacteria	T	Y_Y_Y domain	GGDEF,Reg_prop,Y_Y_Y
EWH06819.1	1117315.AHCA01000003_gene118	0.0	1226.0	COG5001@1|root,COG5001@2|Bacteria,1MU2C@1224|Proteobacteria,1RM8A@1236|Gammaproteobacteria,2Q0YB@267888|Pseudoalteromonadaceae	1236|Gammaproteobacteria	T	COG2199 FOG GGDEF domain	EAL,GAF,GAF_2,GGDEF,PAS_9
EWH06844.1	1117315.AHCA01000008_gene3943	3.49e-205	570.0	COG2199@1|root,COG3706@2|Bacteria,1MZV7@1224|Proteobacteria,1RPR0@1236|Gammaproteobacteria,2PZSZ@267888|Pseudoalteromonadaceae	1236|Gammaproteobacteria	T	COG2199 FOG GGDEF domain	GGDEF,PAS,PAS_4
EWH06898.1	357804.Ping_3077	3.72e-110	338.0	COG2199@1|root,COG5278@1|root,COG2199@2|Bacteria,COG5278@2|Bacteria,1R7Q3@1224|Proteobacteria,1RRVG@1236|Gammaproteobacteria	1236|Gammaproteobacteria	T	(GGDEF) domain	CHASE3,GGDEF
EWH07049.1	318167.Sfri_1721	7.38e-106	317.0	COG2199@1|root,COG2199@2|Bacteria,1RGCV@1224|Proteobacteria,1T3PK@1236|Gammaproteobacteria	1236|Gammaproteobacteria	T	Diguanylate cyclase	GGDEF,PAS,PAS_3
EWH07417.1	631362.Thi970DRAFT_02538	5.22e-46	189.0	COG0642@1|root,COG0784@1|root,COG0642@2|Bacteria,COG0784@2|Bacteria,COG2205@2|Bacteria,1NRP8@1224|Proteobacteria,1SKTW@1236|Gammaproteobacteria,1WW80@135613|Chromatiales	135613|Chromatiales	T	response regulator receiver	GGDEF,HATPase_c,HisKA,Hpt,PAS_8,Response_reg
EWH07422.1	1117315.AHCA01000008_gene4039	3.08e-180	538.0	COG5001@1|root,COG5001@2|Bacteria,1PV95@1224|Proteobacteria,1RRN3@1236|Gammaproteobacteria,2Q068@267888|Pseudoalteromonadaceae	1236|Gammaproteobacteria	T	signal transduction protein containing a membrane domain, an EAL and a GGDEF domain	7TMR-DISMED2,7TMR-DISM_7TM,EAL,GGDEF
EWH07437.1	1117314.PCIT_22344	3.51e-108	327.0	COG2199@1|root,COG2199@2|Bacteria,1N1BS@1224|Proteobacteria,1T2NV@1236|Gammaproteobacteria,2Q5HS@267888|Pseudoalteromonadaceae	1236|Gammaproteobacteria	T	diguanylate cyclase	GGDEF
EWH07549.1	1117315.AHCA01000005_gene1336	8.62e-230	640.0	COG0745@1|root,COG2199@1|root,COG0745@2|Bacteria,COG3706@2|Bacteria,1MXBG@1224|Proteobacteria,1RNJA@1236|Gammaproteobacteria,2Q0WF@267888|Pseudoalteromonadaceae	1236|Gammaproteobacteria	T	COG3706 Response regulator containing a CheY-like receiver domain and a GGDEF domain	GGDEF,Response_reg
EWH07559.1	1117315.AHCA01000005_gene1345	0.0	964.0	COG2199@1|root,COG3300@1|root,COG3829@1|root,COG2199@2|Bacteria,COG3300@2|Bacteria,COG3829@2|Bacteria,1QZ11@1224|Proteobacteria,1T40D@1236|Gammaproteobacteria,2Q5C8@267888|Pseudoalteromonadaceae	1236|Gammaproteobacteria	T	Bacterial signalling protein N terminal repeat	GGDEF,MHYT,PAS_3,PAS_4
EWH07591.1	1333507.AUTQ01000089_gene1367	3.33e-71	230.0	COG2199@1|root,COG3706@2|Bacteria,1MZV7@1224|Proteobacteria,1RRTP@1236|Gammaproteobacteria,2Q0V8@267888|Pseudoalteromonadaceae	1236|Gammaproteobacteria	T	diguanylate cyclase	GGDEF
EWH07660.1	946483.Cenrod_1920	2.35e-38	157.0	COG2199@1|root,COG3706@2|Bacteria,1R7HC@1224|Proteobacteria,2VH1X@28216|Betaproteobacteria,4AIYZ@80864|Comamonadaceae	28216|Betaproteobacteria	T	diguanylate cyclase	GGDEF,PAS_3,Reg_prop,Y_Y_Y
EWH07670.1	29495.EA26_12965	2.4e-32	132.0	COG2199@1|root,COG3706@2|Bacteria,1MZV7@1224|Proteobacteria,1S5SU@1236|Gammaproteobacteria,1Y2F4@135623|Vibrionales	135623|Vibrionales	T	diguanylate cyclase	GGDEF
EWH07677.1	1165841.SULAR_04242	4.28e-36	146.0	COG2199@1|root,COG3706@2|Bacteria,1MXAW@1224|Proteobacteria,42M6B@68525|delta/epsilon subdivisions,2YN3C@29547|Epsilonproteobacteria	29547|Epsilonproteobacteria	T	Diguanylate cyclase	GGDEF
EWH07700.1	1117315.AHCA01000011_gene1495	1.15e-77	245.0	COG2199@1|root,COG3706@2|Bacteria,1MZV7@1224|Proteobacteria,1RSJI@1236|Gammaproteobacteria,2PZR5@267888|Pseudoalteromonadaceae	1236|Gammaproteobacteria	T	diguanylate cyclase	CHASE4,GAF,GGDEF,MASE1
EWH07705.1	1307437.J139_08846	6.31e-144	414.0	COG2199@1|root,COG3706@2|Bacteria,1R8Q9@1224|Proteobacteria,1S2AR@1236|Gammaproteobacteria,2Q05Q@267888|Pseudoalteromonadaceae	1236|Gammaproteobacteria	T	COG2199 FOG GGDEF domain	GGDEF
EWH07709.1	1117315.AHCA01000011_gene1434	1.17e-151	434.0	COG2199@1|root,COG3706@2|Bacteria,1NCWE@1224|Proteobacteria,1SYUA@1236|Gammaproteobacteria,2Q45G@267888|Pseudoalteromonadaceae	1236|Gammaproteobacteria	T	diguanylate cyclase	GGDEF,PAS,PAS_9
EWH07832.1	1121035.AUCH01000003_gene1168	7.75e-66	238.0	COG5001@1|root,COG5001@2|Bacteria,1MU2C@1224|Proteobacteria,2VH3V@28216|Betaproteobacteria,2KUCK@206389|Rhodocyclales	206389|Rhodocyclales	T	Diguanylate cyclase	CZB,EAL,GAF,GAF_2,GGDEF,PAS,PAS_3,PAS_4,PAS_9,Response_reg
EWH07846.1	1117315.AHCA01000005_gene1171	1.7e-273	792.0	COG5001@1|root,COG5001@2|Bacteria,1MU2C@1224|Proteobacteria,1S0IH@1236|Gammaproteobacteria,2Q21H@267888|Pseudoalteromonadaceae	1236|Gammaproteobacteria	T	Putative diguanylate phosphodiesterase	EAL,GGDEF,PAS_9
EWH07894.1	1117315.AHCA01000004_gene745	1.48e-176	497.0	COG2199@1|root,COG3706@2|Bacteria,1R7HC@1224|Proteobacteria,1RMA9@1236|Gammaproteobacteria,2Q1KV@267888|Pseudoalteromonadaceae	1236|Gammaproteobacteria	T	COG3706 Response regulator containing a CheY-like receiver domain and a GGDEF domain	GGDEF,Response_reg
EWH07904.1	1117315.AHCA01000004_gene735	0.0	2152.0	COG5001@1|root,COG5001@2|Bacteria,1MU2C@1224|Proteobacteria,1RM8A@1236|Gammaproteobacteria,2Q09Q@267888|Pseudoalteromonadaceae	1236|Gammaproteobacteria	T	signal transduction protein containing a membrane domain, an EAL and a GGDEF domain	EAL,GGDEF,PAS,PAS_3,PAS_4,Reg_prop,Y_Y_Y
EWH07949.1	28229.ND2E_2022	5.5e-188	558.0	COG5001@1|root,COG5001@2|Bacteria,1MU2C@1224|Proteobacteria,1T22X@1236|Gammaproteobacteria	1236|Gammaproteobacteria	T	Domain present in phytochromes and cGMP-specific phosphodiesterases.	EAL,GGDEF,PAS_9
EWH08006.1	1117315.AHCA01000004_gene612	0.0	1659.0	COG2199@1|root,COG3292@1|root,COG3292@2|Bacteria,COG3706@2|Bacteria,1R7HC@1224|Proteobacteria,1RQCR@1236|Gammaproteobacteria,2PZG0@267888|Pseudoalteromonadaceae	1236|Gammaproteobacteria	T	periplasmic ligand-binding sensor domain	GGDEF,Reg_prop,Y_Y_Y

## Sheet: 6842 GGDEF
Dataset 4. GGDEF domain-containing proteins in Pr6842. The GGDEF-containg proteins were predicted using eggNOG-mapper (http://eggnog-mapper.embl.de/) and the PFAMs of each protein were also included.
query	seed_ortholog	evalue	score	eggNOG_OGs	max_annot_lvl	COG_category	Description	PFAMs
USD27164.1	1117314.PCIT_09259	1.61e-222	654.0	COG5001@1|root,COG5001@2|Bacteria,1PV95@1224|Proteobacteria,1RRN3@1236|Gammaproteobacteria,2Q068@267888|Pseudoalteromonadaceae	1236|Gammaproteobacteria	T	signal transduction protein containing a membrane domain, an EAL and a GGDEF domain	7TMR-DISMED2,7TMR-DISM_7TM,EAL,GGDEF
USD27275.1	1117318.PRUB_00235	6.19e-200	557.0	COG2199@1|root,COG3706@2|Bacteria,1MZV7@1224|Proteobacteria,1RPR0@1236|Gammaproteobacteria,2PZSZ@267888|Pseudoalteromonadaceae	1236|Gammaproteobacteria	T	COG2199 FOG GGDEF domain	GGDEF,PAS,PAS_4
USD27424.1	1117314.PCIT_05784	2.63e-137	397.0	COG2199@1|root,COG3706@2|Bacteria,1MZV7@1224|Proteobacteria,1S2ZF@1236|Gammaproteobacteria,2Q5JE@267888|Pseudoalteromonadaceae	1236|Gammaproteobacteria	T	diguanylate cyclase	GGDEF
USD27525.1	1117314.PCIT_21144	0.0	1426.0	COG5001@1|root,COG5001@2|Bacteria,1MU2C@1224|Proteobacteria,1RM8A@1236|Gammaproteobacteria,2Q1JG@267888|Pseudoalteromonadaceae	1236|Gammaproteobacteria	T	signal transduction protein containing a membrane domain, an EAL and a GGDEF domain	EAL,GGDEF,HAMP,PAS_9,dCache_1
USD27607.1	1117318.PRUB_22260	0.0	1147.0	COG5001@1|root,COG5001@2|Bacteria,1MU2C@1224|Proteobacteria,1RM8A@1236|Gammaproteobacteria,2Q0YB@267888|Pseudoalteromonadaceae	1236|Gammaproteobacteria	T	COG2199 FOG GGDEF domain	EAL,GAF,GAF_2,GGDEF,PAS_9
USD27705.1	1117314.PCIT_01810	1.87e-187	542.0	COG2199@1|root,COG2199@2|Bacteria,1R4JZ@1224|Proteobacteria,1RW5E@1236|Gammaproteobacteria,2Q0U1@267888|Pseudoalteromonadaceae	1236|Gammaproteobacteria	T	diguanylate cyclase	GGDEF,PAS,PAS_8
USD27766.1	1117314.PCIT_21659	0.0	1380.0	COG2199@1|root,COG3292@1|root,COG3292@2|Bacteria,COG3706@2|Bacteria,1R7HC@1224|Proteobacteria,1RQCR@1236|Gammaproteobacteria,2PZG0@267888|Pseudoalteromonadaceae	1236|Gammaproteobacteria	T	periplasmic ligand-binding sensor domain	GGDEF,Reg_prop,Y_Y_Y
USD27835.1	1117314.PCIT_02135	3.45e-226	631.0	COG2199@1|root,COG3706@2|Bacteria,1MXBG@1224|Proteobacteria,1RNJA@1236|Gammaproteobacteria,2Q0WF@267888|Pseudoalteromonadaceae	1236|Gammaproteobacteria	T	COG3706 Response regulator containing a CheY-like receiver domain and a GGDEF domain	GGDEF,Response_reg
USD27858.1	1117314.PCIT_12804	1.04e-96	294.0	COG2199@1|root,COG3706@2|Bacteria,1R7HC@1224|Proteobacteria,1RMA9@1236|Gammaproteobacteria,2Q1KV@267888|Pseudoalteromonadaceae	1236|Gammaproteobacteria	T	COG3706 Response regulator containing a CheY-like receiver domain and a GGDEF domain	GGDEF,Response_reg
USD27893.1	1117314.PCIT_16590	0.0	1179.0	COG5001@1|root,COG5001@2|Bacteria,1MU2C@1224|Proteobacteria,1RM8A@1236|Gammaproteobacteria,2PZM6@267888|Pseudoalteromonadaceae	1236|Gammaproteobacteria	T	signal transduction protein containing a membrane domain, an EAL and a GGDEF domain	EAL,GGDEF,PAS_3,PAS_9,Reg_prop,Y_Y_Y
USD27921.1	1117314.PCIT_21821	0.0	1061.0	COG2199@1|root,COG2200@1|root,COG2199@2|Bacteria,COG2200@2|Bacteria,1MUQV@1224|Proteobacteria,1RN0Q@1236|Gammaproteobacteria,2PZD7@267888|Pseudoalteromonadaceae	1236|Gammaproteobacteria	T	signal transduction protein containing a membrane domain, an EAL and a GGDEF domain	EAL,GGDEF,LapD_MoxY_N
USD28053.1	1216007.AOPM01000047_gene2371	1.42e-203	575.0	COG2199@1|root,COG3706@2|Bacteria,1MXBG@1224|Proteobacteria,1RNJA@1236|Gammaproteobacteria,2Q01E@267888|Pseudoalteromonadaceae	1236|Gammaproteobacteria	T	COG3706 Response regulator containing a CheY-like receiver domain and a GGDEF domain	GGDEF,Response_reg
USD28113.1	1117318.PRUB_06055	0.0	1276.0	COG5001@1|root,COG5001@2|Bacteria,1MU2C@1224|Proteobacteria,1RM8A@1236|Gammaproteobacteria,2PZYD@267888|Pseudoalteromonadaceae	1236|Gammaproteobacteria	T	COG2199 FOG GGDEF domain	CBS,EAL,GGDEF,PAS,PAS_4,PAS_9
USD28123.1	1117318.PRUB_06120	0.0	908.0	COG2199@1|root,COG2200@1|root,COG2199@2|Bacteria,COG2200@2|Bacteria,1MVJY@1224|Proteobacteria,1RRCA@1236|Gammaproteobacteria,2Q12S@267888|Pseudoalteromonadaceae	1236|Gammaproteobacteria	T	COG2200 FOG EAL domain	CBS,EAL,GGDEF
USD28130.1	1117318.PRUB_06155	0.0	1262.0	COG5001@1|root,COG5001@2|Bacteria,1MU2C@1224|Proteobacteria,1RM8A@1236|Gammaproteobacteria,2Q173@267888|Pseudoalteromonadaceae	1236|Gammaproteobacteria	T	COG2199 FOG GGDEF domain	EAL,GGDEF,PAS,PAS_3,PAS_4,PAS_9,Response_reg
USD28185.1	1117318.PRUB_10967	0.0	1033.0	COG5001@1|root,COG5001@2|Bacteria,1MU2C@1224|Proteobacteria,1RM8A@1236|Gammaproteobacteria,2Q0SH@267888|Pseudoalteromonadaceae	1236|Gammaproteobacteria	T	HAMP domain GGDEF domain EAL	EAL,GGDEF,HAMP,dCache_3
USD28226.1	1117314.PCIT_16795	0.0	1028.0	COG5001@1|root,COG5001@2|Bacteria,1MUNI@1224|Proteobacteria,1RRUX@1236|Gammaproteobacteria,2Q0PF@267888|Pseudoalteromonadaceae	1236|Gammaproteobacteria	T	COG3437 Response regulator containing a CheY-like receiver domain and an HD-GYP domain	DUF3369,EAL,GGDEF,Response_reg
USD28369.1	1117318.PRUB_09604	2.96e-135	394.0	COG2199@1|root,COG3706@2|Bacteria,1N5JD@1224|Proteobacteria,1S0E0@1236|Gammaproteobacteria,2Q0CE@267888|Pseudoalteromonadaceae	1236|Gammaproteobacteria	T	COG2199 FOG GGDEF domain	GGDEF
USD28378.1	1117314.PCIT_00175	1.07e-190	557.0	COG2199@1|root,COG3706@2|Bacteria,1MWHH@1224|Proteobacteria,1RRU7@1236|Gammaproteobacteria,2PZQ7@267888|Pseudoalteromonadaceae	1236|Gammaproteobacteria	T	COG2199 FOG GGDEF domain	7TMR-DISMED2,7TMR-DISM_7TM,GGDEF
USD28382.1	931626.Awo_c20180	5.5e-34	140.0	COG2199@1|root,COG5002@1|root,COG3706@2|Bacteria,COG5002@2|Bacteria,1V9Y7@1239|Firmicutes,24A8B@186801|Clostridia,25YPZ@186806|Eubacteriaceae	186801|Clostridia	T	diguanylate cyclase	GGDEF,PAS_9
USD28605.1	1117314.PCIT_19029	2.48e-127	376.0	COG2199@1|root,COG3706@2|Bacteria,1R9Z4@1224|Proteobacteria,1RNSX@1236|Gammaproteobacteria,2PZRW@267888|Pseudoalteromonadaceae	1236|Gammaproteobacteria	T	diguanylate cyclase	GGDEF
USD28777.1	1117314.PCIT_07249	0.0	1228.0	COG2203@1|root,COG5001@1|root,COG2203@2|Bacteria,COG5001@2|Bacteria,1MU2C@1224|Proteobacteria,1RM8A@1236|Gammaproteobacteria,2PZNS@267888|Pseudoalteromonadaceae	1236|Gammaproteobacteria	T	GGDEF domain	CHASE4,EAL,GAF_2,GGDEF
USD28808.1	1117314.PCIT_18614	0.0	907.0	COG5001@1|root,COG5001@2|Bacteria,1R8CN@1224|Proteobacteria,1S1IF@1236|Gammaproteobacteria,2Q1QC@267888|Pseudoalteromonadaceae	1236|Gammaproteobacteria	T	signal transduction protein containing a membrane domain, an EAL and a GGDEF domain	EAL,GGDEF
USD28892.1	1117314.PCIT_17817	1.61e-193	561.0	COG5001@1|root,COG5001@2|Bacteria,1R4GV@1224|Proteobacteria,1RMTP@1236|Gammaproteobacteria,2Q011@267888|Pseudoalteromonadaceae	1236|Gammaproteobacteria	T	signal transduction protein containing a membrane domain, an EAL and a GGDEF domain	EAL,GGDEF
USD28980.1	1117318.PRUB_21777	8e-231	676.0	COG5001@1|root,COG5001@2|Bacteria,1MU2C@1224|Proteobacteria,1RM8A@1236|Gammaproteobacteria,2Q01G@267888|Pseudoalteromonadaceae	1236|Gammaproteobacteria	T	Putative diguanylate phosphodiesterase	EAL,GGDEF,HAMP,PAS_4,PAS_8,PAS_9,SBP_bac_3
USD29137.1	1117314.PCIT_07362	5.31e-201	585.0	COG0643@1|root,COG5001@1|root,COG0643@2|Bacteria,COG5001@2|Bacteria,1R4H0@1224|Proteobacteria,1RS9G@1236|Gammaproteobacteria,2Q0RD@267888|Pseudoalteromonadaceae	1236|Gammaproteobacteria	NT	signal transduction protein containing a membrane domain, an EAL and a GGDEF domain	EAL,GGDEF
USD29139.1	1117314.PCIT_07352	1.79e-149	431.0	COG2199@1|root,COG3706@2|Bacteria,1MZV7@1224|Proteobacteria,1RSJI@1236|Gammaproteobacteria,2PZR5@267888|Pseudoalteromonadaceae	1236|Gammaproteobacteria	T	diguanylate cyclase	GAF,GGDEF
USD29220.1	1117314.PCIT_06395	5.16e-88	273.0	COG2199@1|root,COG2199@2|Bacteria,1RDMU@1224|Proteobacteria,1RY8G@1236|Gammaproteobacteria,2PZZD@267888|Pseudoalteromonadaceae	1236|Gammaproteobacteria	T	COG2199 FOG GGDEF domain	GGDEF
USD29250.1	1117314.PCIT_06370	2.94e-122	360.0	COG2199@1|root,COG3706@2|Bacteria,1QX33@1224|Proteobacteria,1RS1B@1236|Gammaproteobacteria,2Q1IZ@267888|Pseudoalteromonadaceae	1236|Gammaproteobacteria	T	Domain present in phytochromes and cGMP-specific phosphodiesterases.	GAF,GAF_2,GGDEF
USD29270.1	1117318.PRUB_21333	0.0	1606.0	COG5001@1|root,COG5001@2|Bacteria,1MU2C@1224|Proteobacteria,1RM8A@1236|Gammaproteobacteria,2Q09Q@267888|Pseudoalteromonadaceae	1236|Gammaproteobacteria	T	signal transduction protein containing a membrane domain, an EAL and a GGDEF domain	EAL,GGDEF,PAS,PAS_3,PAS_4,PAS_8,PAS_9,Reg_prop,Y_Y_Y
USD29510.1	1117314.PCIT_09444	1.94e-181	534.0	COG2199@1|root,COG3706@2|Bacteria,1QZ18@1224|Proteobacteria,1T3ZM@1236|Gammaproteobacteria,2Q1UU@267888|Pseudoalteromonadaceae	1236|Gammaproteobacteria	T	diguanylate cyclase	GGDEF
USD30093.1	1117318.PRUB_03476	0.0	1048.0	COG5001@1|root,COG5001@2|Bacteria,1MU2C@1224|Proteobacteria,1RM8A@1236|Gammaproteobacteria,2Q0WZ@267888|Pseudoalteromonadaceae	1236|Gammaproteobacteria	T	GGDEF domain	EAL,GGDEF,PAS_9
USD30117.1	1117318.PRUB_05126	0.0	1014.0	COG5001@1|root,COG5001@2|Bacteria,1MU2C@1224|Proteobacteria,1RM8A@1236|Gammaproteobacteria,2Q0WZ@267888|Pseudoalteromonadaceae	1236|Gammaproteobacteria	T	GGDEF domain	5TM-5TMR_LYT,EAL,GGDEF,PAS_3,PAS_9,dCache_1
USD30127.1	1515746.HR45_01580	3.82e-132	395.0	COG2199@1|root,COG3452@1|root,COG2199@2|Bacteria,COG3452@2|Bacteria,1R4NG@1224|Proteobacteria,1S0XZ@1236|Gammaproteobacteria,2QA77@267890|Shewanellaceae	1236|Gammaproteobacteria	T	CHASE	CHASE,GGDEF,PAS_4
USD30144.1	1117314.PCIT_08318	3.52e-146	427.0	COG5001@1|root,COG5001@2|Bacteria,1N17Z@1224|Proteobacteria,1RZ1M@1236|Gammaproteobacteria,2Q1G0@267888|Pseudoalteromonadaceae	1236|Gammaproteobacteria	T	COG2199 FOG GGDEF domain	GGDEF
USD30172.1	1117314.PCIT_08178	1.08e-189	547.0	COG5001@1|root,COG5001@2|Bacteria,1MU2C@1224|Proteobacteria,1RNC3@1236|Gammaproteobacteria,2Q10G@267888|Pseudoalteromonadaceae	1236|Gammaproteobacteria	T	signal transduction protein containing a membrane domain, an EAL and a GGDEF domain	EAL,GGDEF
USD30174.1	1117314.PCIT_15555	6.69e-208	579.0	COG2199@1|root,COG2199@2|Bacteria,1RDMU@1224|Proteobacteria,1RQC7@1236|Gammaproteobacteria,2Q1C2@267888|Pseudoalteromonadaceae	1236|Gammaproteobacteria	T	COG2199 FOG GGDEF domain	GGDEF
USD30269.1	1117318.PRUB_10202	1.09e-209	608.0	COG2199@1|root,COG3706@2|Bacteria,1R7WC@1224|Proteobacteria,1S194@1236|Gammaproteobacteria,2Q1CC@267888|Pseudoalteromonadaceae	1236|Gammaproteobacteria	T	COG2199 FOG GGDEF domain	GGDEF,TPR_12,TPR_7
USD30272.1	1117314.PCIT_09069	1.02e-74	238.0	COG2199@1|root,COG3706@2|Bacteria,1R8Q9@1224|Proteobacteria,1S2AR@1236|Gammaproteobacteria,2Q05Q@267888|Pseudoalteromonadaceae	1236|Gammaproteobacteria	T	COG2199 FOG GGDEF domain	GGDEF
USD30486.1	1117314.PCIT_00568	6.86e-186	542.0	COG5001@1|root,COG5001@2|Bacteria,1MU2C@1224|Proteobacteria,1RSAQ@1236|Gammaproteobacteria,2Q0P0@267888|Pseudoalteromonadaceae	1236|Gammaproteobacteria	T	Putative diguanylate phosphodiesterase	EAL,GGDEF,MHYT,Response_reg
USD30488.1	1268239.PALB_33950	2.64e-126	369.0	COG2199@1|root,COG3706@2|Bacteria,1R7HC@1224|Proteobacteria,1RMA9@1236|Gammaproteobacteria,2Q14T@267888|Pseudoalteromonadaceae	1236|Gammaproteobacteria	T	COG3706 Response regulator containing a CheY-like receiver domain and a GGDEF domain	GGDEF,Response_reg
USD30532.1	1049564.TevJSym_bi00080	1.77e-268	789.0	COG5001@1|root,COG5001@2|Bacteria,1MU2C@1224|Proteobacteria,1RM8A@1236|Gammaproteobacteria,1J56I@118884|unclassified Gammaproteobacteria	1236|Gammaproteobacteria	T	(GGDEF) domain	DUF3365,EAL,GGDEF,PAS_3,PAS_9,Response_reg
USD30617.1	1117314.PCIT_02959	5.09e-230	649.0	COG2199@1|root,COG3706@2|Bacteria,1MXAW@1224|Proteobacteria,1RZ41@1236|Gammaproteobacteria,2PZHR@267888|Pseudoalteromonadaceae	1236|Gammaproteobacteria	T	COG2199 FOG GGDEF domain	GGDEF
USD30650.1	1117314.PCIT_00793	1.53e-165	486.0	COG2199@1|root,COG2199@2|Bacteria,1P82T@1224|Proteobacteria,1S7Z1@1236|Gammaproteobacteria,2Q5JB@267888|Pseudoalteromonadaceae	1236|Gammaproteobacteria	T	Cache domain	GGDEF,dCache_1
USD30652.1	1117318.PRUB_12356	0.0	1117.0	COG5001@1|root,COG5001@2|Bacteria,1MU2C@1224|Proteobacteria,1T22X@1236|Gammaproteobacteria,2Q133@267888|Pseudoalteromonadaceae	1236|Gammaproteobacteria	T	Domain present in phytochromes and cGMP-specific phosphodiesterases.	EAL,GGDEF,PAS_9
USD30694.1	1117314.PCIT_11704	1.85e-288	807.0	COG5001@1|root,COG5001@2|Bacteria,1R6DY@1224|Proteobacteria,1RN3W@1236|Gammaproteobacteria,2Q1II@267888|Pseudoalteromonadaceae	1236|Gammaproteobacteria	T	signal transduction protein containing a membrane domain, an EAL and a GGDEF domain	EAL,GGDEF
USD30955.1	1117318.PRUB_23166	0.0	1131.0	COG5001@1|root,COG5001@2|Bacteria,1MU2C@1224|Proteobacteria,1RM8A@1236|Gammaproteobacteria,2Q09Q@267888|Pseudoalteromonadaceae	1236|Gammaproteobacteria	T	signal transduction protein containing a membrane domain, an EAL and a GGDEF domain	EAL,GGDEF,PAS_3,PAS_9,Reg_prop
USD30958.1	1117318.PRUB_21183	1.44e-63	199.0	COG2203@1|root,COG2203@2|Bacteria,1RGKE@1224|Proteobacteria,1RPC0@1236|Gammaproteobacteria,2Q2KC@267888|Pseudoalteromonadaceae	1236|Gammaproteobacteria	T	Domain present in phytochromes and cGMP-specific phosphodiesterases.	GAF,GAF_2,GGDEF,PAS_3,PAS_4,PAS_9
USD31051.1	1123229.AUBC01000003_gene2212	6.55e-27	117.0	COG2199@1|root,COG3706@2|Bacteria,1R7HC@1224|Proteobacteria,2TXEZ@28211|Alphaproteobacteria,3K6ES@41294|Bradyrhizobiaceae	28211|Alphaproteobacteria	T	diguanylate cyclase	GGDEF,dCache_1
USD31073.1	1117314.PCIT_15350	3.94e-68	219.0	COG2199@1|root,COG2199@2|Bacteria,1RCU9@1224|Proteobacteria,1S2VP@1236|Gammaproteobacteria,2Q2BK@267888|Pseudoalteromonadaceae	1236|Gammaproteobacteria	T	diguanylate cyclase	GGDEF
USD31087.1	1117314.PCIT_12479	1.27e-193	581.0	COG5001@1|root,COG5001@2|Bacteria,1MU2C@1224|Proteobacteria,1RM8A@1236|Gammaproteobacteria,2Q4AJ@267888|Pseudoalteromonadaceae	1236|Gammaproteobacteria	T	signal transduction protein containing a membrane domain, an EAL and a GGDEF domain	EAL,GGDEF,PAS_3
